# Supplementary material for: Non-interpersonal traumatic events in patients with eating disorders: a systematic review
Source: Front Psychol. 2024 Jun 17;15:1397952. doi: 10.3389/fpsyg.2024.1397952 (PMC11216314; doi:10.3389/fpsyg.2024.1397952)
Supplement: Supplementary file 3 [file Table_3.xlsx]

## Sheet: Ark1
References	Country	study design	Group (n), gender (%)	Population (Patient Care Services and any subdevided groups)	Mean age (SD/SE, age range) or Odds ratios	Eating disorder categories (n)	Eating disorder measures (Diagnostic system)	Trauma type (n), Measures	Reported prevalence of NTE (%)	Trauma happend prior to the diagnosis	Quality
Backholm et al. (2013)	Sweden	Cross-sectional design	ED-patients (4,524), 96.9% women.	A mixture of in- and outpatients	ED group: 25.8 (SD = 7.85, age range = 18-67)	Any ED	SEDI, SCID-I, EDE-Q (DSM-IV)	A/ND, IL, W. Measured by SCID-I and LEC-5	Any ED: Natural disaster (0.24%), fire or explosion (0.15%) , transportation accident (0.95%), accident at home or work (0.35%), Life-treatening ilness or injury (1.57%), Combat or warzone (0.15%)	N.K.	8
Brewerton et al. (2020)	USA	Cross-sectional design	ED-patients with PTSD (300) of a total ED sample (609), 96.7% women, 1.2% men, 2% other	Inpatients, where ED-patients where divided into PTSD+ and PTSD- groups	ED group with PTSD: 26.2 (SD = 8.0, age range = ≥18 )**	Any ED	EDE-Q, EDI-2 (DSM-IV)	A, IL/IN. Measured by LEC-5	In the ED-patients with PTSD: Transportation accident (64%), Life-threatening illness/injury (59%)**	N.K.	4
Convertino et al. (2022)	USA	Cross-sectional design	ED-patients (600), 83.3% women and 16.6% men. Control group (35,709), 51.4% women and 48.6% men	Outpatients	ED group: 42,82 (SE = 0.83, age range = N.K.). Nonclinical control group: 46.60 (SE = 0.19, age range = N.K.)	Any ED, AN (276), BN (77), BED (247)	AUDADIS-5 (DSM-5)	NTE, IL, IN, W, ND. Measured by self generated categories which is theoretically grounded	Any ED: Any war-related trauma (1.8%), Any Noninterpersonal trauma (75.2%), Subcategories to this categori, Serious or life-threatening injury (12.5%), Serious or life-threatening illness (16.9%), saw a dead body or body parts (24.5%), Injured in a terrorist attack (0.7%), Natural disaster (10.5%), Juvenile detention or jail (4.6%). AN: Any war-related trauma (2.0%), Any non-interpersonal trauma …	N.K.	5
Degortes et al. (2014)	Italy	Retrospective interview-based design (cross-sectional design)	ED-patients (214), gender N. K	Outpatients	BED: 31.1 (SD =11.1, age range = N.K.), BN: 25.4 (SD = 5.6, age range = N.K.)	BED (107), BN (107)	SCID-I, EDI-2 (DSM-IV)	IL/IN, A. Measured by self generated categories	BED: physical illness (13.1%), Accidents (11.2%), Illness/injuries of relatives (12.1%). BN: physical illness (6.5%), Accidents (1.9%), Illness/injuries of relatives (7.5%)	All paticipants had experienced trauma before the onset of ED	4
Groth et al. (2020)	Switzerland	Cross-sectional design	ED-patients (112), 94.6% women and 5.4% men	It was not reported if the group was in- or outpatients. Rapported by a group of 112 therapist, that currently treating the adolescent with ED	ED group: 16.22 (SD = 2.14, age range = 13-18)	Any ED	DSM-5 ED Criteria Symptom Checklist (DSM-5)	IL/IN. Measured by CTQ	Any ED: Extreamly ill or injured (18.8%)	N.K.	4
Kjearsdam Telléus et al. (2021)	Denmark	Cross-sectional design	ED-patients (329), 95% women and 5% men	A mixture of in- and outpatients	ED group: 16.9 (SD = N.K., age range = 15.0 - 19.5)	AN-R (70), AN-BP (42), BN (57), OSFED AN-atypical (69), Other OSFED (91)	EDE-16 (DSM-5)	A. Measured by a self genereted semi-structured interview on various life experiences, including traumatic events.	AN-R: Accident (9%). AN-BP: Accident (14%). BN: Accident (9%). OSFED AN-atypical: Accident (10%). Other OSFED: Accident (14%)	Not reported in regard to NTE, but sexual traumatic events	8
Lejonclou et al. (2014)	Sweden	Cross-sectional design	ED-patients (50), 100% women. Control group (245), 100% women	Outpatients	ED group: 19.9 (SD = 3.4, range = 14-30). Nonclinical control group: 16.7 (SD = 1.04, range 15-19)	Any ED	EDE-Q (ICD-10)	A, ND, W, IN/IL. Measured by LYLES	Any ED: Car accident (0.22%), Witnessed car accident (0.38%), Having a family member that has been in a car accident (36%), Having a close related that has been in a car accident (24%), Another accident (22%), Witnessing an accident (44%), Having a family member that has been in an accident (40%), Having a close related that has been in an accident (34%), Been in hospital (60%), Having family mem…	N.K.	5
Lie et al. (2021)	Norway	Case-control comparison	ED-patients (495), gender N.K.. Control group (395), gender N.K.	It was not reported if the group was in- or outpatients	ED group: 29.1 (SD = 9.8, age range = 16-69). Nonclinical control group: 30.2 (SD = 11.7, range = 16-78)	AN-R (65), AN-BP (114), BN/BED (180), AN/BN/BED (133)	ED100K, EDE-Q (DSM-5)	A, IL. Measured by SLESQ	AN-R: Disease (10.8%), Accident (3.1%) AN-BP: Disease (15.8%), Accident (6.1%) BN/BED: Disease (8.3%), Accident (7.2%) An/BN/BED: Disease (17.3%), Accident (6.8%) Control group: Disease (7.6%), Accident (7.6%)	68% of the ED sample reported that, at least one traumatic event happened prior to the onset of ED	5
Longo et al. (2020)	Italy	Cross-sectional design	ED-patients (64), 100% women	Inpatients	ED group: 20.2 (SD=2.3, age range = >25)	AN(64)	EDE-Q (DSM-5)	Non-relational trauma. Measured by SCID-5 and LEC	AN: Non relational trauma (14.3%)	76.9% of the ED sample reported the traumatic event happened prior to the onset of ED	5
Longo et al. (2019)	Italy	Cross-sectional design	ED-patients (77), 100% women	Inpatients	ED group = 25.44 (age range = 18 - 35), RAN = 24.85 (SD = 9.54, age range = N.K.), BPAN = 26.08 (SD = 8.59, age range = N.K.)	AN-R (40), AN-BP (37)	EDI-2 (DSM-5)	ND, A, IL. Measured by LEC	AN-R: Natural disaster (7.5%), Accidents or explosions (0.0%), Car or train, or flight accident (2.5%), Severe accidents on job place, or at home (0.0%), Exposure to toxic substances (0.0%), Physical illness (20%) AN-BP: Natural disaster (0.0%), Accidents or explosions (0.0%), Car or train, or flight accident (2.7%), Severe accidents on job place, or at home (0.0%), Exposure to toxic substances (…	58.3% of individuals with AN-R, and 81.1% of individuals with AN-BP reported that the traumatic event happened prior to the onset of ED	5
Reyes-Rodríguez et al. (2011)	USA	Cross-sectional design	ED-patients (753), 100% women	It was not reported if the group was in- or outpatients. The partients with an eating disorder were divided into PTSD+ and PTSD- groups	ED group: 29.5 (SD = 11, age range = 27-29)	AN-R (332), AN-P (217), AN-B (115), AN/BN (89)	SCID-1, SIAB, YBC-EDS (DSM-IV)	A, ND. Measured by the SCID-I	AN-R: Car/motor accident (6.3%*), Natural disaster (0.6%*) AN-P: Car/motor accident (4.6%*), Natural disaster (2.8%*) AN-B: Car/motor accident (3.6%*), Natural disaster (0.0%*). AN/BN: Car/motor accident (11.2%*), Natural disaster (2.2%*)	64.1% of the ED sample with PTSD (13.7% of the total ED sample) reported that the traumatic event happened prior to the onset of ED	5
Tagay et al. (2014)	Germany	Cross-sectional design	ED-patients (103), 100% women	A mixture of in- and outpatients	ED group: 29.11 (SD = 10.53, age range = 18-68), AN: 28.32 (SD = 11.67, age range = 18-63) BN: 29.88 (SD = 9.34, age range= 18-68)	AN (52), BN (51)	EDI-2 (DSM-IV)	ND, A, IL/IN. Measured by ETI	AN: Natural disaster (15.7%), Serious accident, fire or explosion (23.5%), Life threatening illness/injury (52.0%) BN: Natural disaster (18%), Serious accident, fire or explosion (27.5%), Life threatening illness/injury (58%).	67.7% of the ED sample with PTSD (24.3% of the total ED sample) reported that the traumatic event happened prior to the onset of ED	5
Tagay et al. (2010)	Germany	Cross-sectional design	ED-patients (101), 100% women	Outpatients	ED-group: 26.45 (SD = 7.46, age range = 17-58), AN = 25.23 (SD = 5.81, age range = N.K.), BN = 26.97 (SD = 8.04, age range = n.k.)	AN (30), BN (71)	A semi-structured clinical psychiatric interview (ICD-10)	A, IL, ND. Measured by PDS	AN: Accident, fire, or explosion (20%), Natural disaster (6.7%), Life-threatening illness (13.3%) BN: Accident, fire, or explosion (12.7%), Natural disaster (N.K.), Life-threatening illness (12.7%)	N.K.	2
Thornley et al. (2016)	Canada	Cross-sectional design	ED-Patients (21), 100% women. Control group (519), 57.4% women and 42.6% men	Inpatients	ED group: 28.2 (SD = 8.1, age range = 18-48). Nonclinical control group: 35.6 (SD = 11.8, age range = 18-74)	Any ED	Clinically diagnosed, EAT-26 (DSM-5)	ND, A, W, IL/IN. Measured by LEC–5	Any ED: Natural disaster (10%), Fire or explosion (14%), Transportation accident (14%), Serious accident at work, home, or during recreation activity (19%), exposure to toxic substance (0%), Combat or exposure to war zone (0%), Life-threatening illness or injury (43%) Control group: Natural disaster (48%), Fire or explosion (18%), Transportation accident (68%), Serious accident at work, home, or …	N.K.	4
Vieira et al. (2017)	Portugal	Cross-sectional design	ED-patients (233), 100% women	Outpatients. The partients with an eating disorder were divided into thos with or without non-suicidal self injury, n=77 and 156, respectively	ED group: 22.12 (SD = 6.31, age range = 14-49)	Any ED	EDE (DSM-5)	IL. Measured by RFI	Any ED: Physical Illness (15,87%*)	The RFI only focused on the period before onset of the ED.	6
White et al. (2018)	USA	Cross-sectional design	ED-patients (182), 92.3% women and 7.7% men	Outpatients	ED group: 15.0 (SD = 1.7, age range = 12-22)	Any ED	Clinically diagnosed (DSM-IV)	W, A, ND. Measured by self generated categories	Any ED: Motor vehicle accident (1.1%), War (0%), Natural disaster (0%)	N.K.	5
